# Supplementary material for: Visualization of G3BP1–RNA Condensate Nascent Assembly and Early Maturation by HS-AFM
Source: Int J Mol Sci. 2026 Jul 6;27(13):6052. doi: 10.3390/ijms27136052 (PMC13361221; doi:10.3390/ijms27136052)
Supplement: Supplementary file 1 [file ijms-27-06052-s001.zip]

Archive with 4 entries (4 files):
- Movie Caption.pdf
- Movie S1.mp4
- Movie S2.mp4
- Supplementary figure.pdf
